# Supplementary material for: Plants of Conservation Interest in a Protected Area: A Case Study of the Gran Sasso and Monti Della Laga National Park (Central Italy)
Source: Plants (Basel). 2024 Jun 17;13(12):1675. doi: 10.3390/plants13121675 (PMC11207510; doi:10.3390/plants13121675)
Supplement: Supplementary file 1 [file plants-13-01675-s001.zip]

Archive with 1 entries (1 files):
- plants-2989438-supplementary.xlsx
