# Supplementary material for: Plants of Conservation Interest in a Protected Area: A Case Study of the Gran Sasso and Monti Della Laga National Park (Central Italy)
Source: Plants (Basel). 2024 Jun 17;13(12):1675. doi: 10.3390/plants13121675 (PMC11207510; doi:10.3390/plants13121675)
Supplement: Supplementary file 1 [file plants-13-01675-s001.zip › plants-2989438-supplementary.xlsx]

## Sheet: List of BAI
Group	Family	Endemic to Italy	Taxon	Class	Criteria	Red List of Italy	Global Red List	BERNA	CITES	Habitat Directive	L.R. Abruzzo	L.R. Lazio	L.R. Marche
vascular plants	Ranunculaceae	E	Adonis distorta Ten.	A	a3, a5	EN	DD	App. I		II, IV	L.R. N° 45 del 11/09/1979 e N° 66 del 20/06/1980
vascular plants	Ranunculaceae		Adonis vernalis L.	A	a2, a6	EN			App. II
vascular plants	Amaryllidaceae		Allium permixtum Guss.	A	a3, a7	VU	DD
vascular plants	Brassicaceae		Alyssum desertorum Stapf	A	a2
vascular plants	Primulaceae	E	Androsace mathildae Levier	A	a3, a5, a7	LC	DD	App. I		II, IV
vascular plants	Fabaceae	E	Astragalus aquilanus Anzal.	A	a3, a5	EN	DD	App. I		II*, IV	L.R. N° 45 del 11/09/1979 e N° 66 del 20/06/1980
vascular plants	Fabaceae		Astragalus penduliflorus Lam.	A	a7
vascular plants	Ophioglossaceae		Botrychium matricariifolium (A.Braun ex Döll) W.D.J.Koch	A	a7	EN		App. I
vascular plants	Asteraceae		Buphthalmum salicifolium L. subsp. salicifolium	A	a7
bryophyte	Buxbaumiaceae		Buxbaumia viridis (Lam. & DC.) Moug. & Nestl.	A	a6	CR	CR	App. I		II
vascular plants	Cyperaceae		Carex canescens L.	A	a7		LC
vascular plants	Cyperaceae		Carex capillaris L. subsp. capillaris	A	a7
vascular plants	Cyperaceae		Carex davalliana Sm.	A	a7
vascular plants	Cyperaceae		Carex firma Host	A	a7
vascular plants	Cyperaceae		Carex ornithopodioides Hausm.	A	a7
vascular plants	Brassicaceae		Draba dubia Suter subsp. dubia	A	a7
vascular plants	Elatinaceae		Elatine alsinastrum L.	A	a7		NT
vascular plants	Poaceae	E	Festuca imperatrix Catonica	A	a1, a3	LC
vascular plants	Fabaceae	E	Genista pulchella Vis. subsp. aquilana F.Conti & Manzi	A	a1, a3, a6, a7	CR
vascular plants	Plumbaginaceae	E	Goniolimon tataricum (L.) Boiss. subsp. italicum (Tammaro, Pignatti & Frizzi) Buzurović	A	a1, a3, a7	EN
vascular plants	Brassicaceae		Hornungia pauciflora (W.D.J.Koch) Soldano, F.Conti, Banfi & Galasso	A	a7
vascular plants	Crassulaceae		Hylotelephium anacampseros (L.) H.Ohba	A	a7
vascular plants	Asteraceae		Jacobaea vulgaris Gaertn. subsp. gotlandica (Neuman) B.Nord.	A	a5	NT				II, IV
vascular plants	Juncaceae		Juncus alpinoarticulatus Chaix subsp. alpinoarticulatus	A	a7		LC
vascular plants	Juncaceae		Juncus arcticus Willd.	A	a7
vascular plants	Juncaceae		Juncus filiformis L.	A	a7		LC
vascular plants	Juncaceae		Juncus triglumis L. subsp. triglumis	A	a7		LC
vascular plants	Fabaceae		Ononis rotundifolia L.	A	a7
vascular plants	Orobanchaceae		Orobanche salviae F.W.Schultz	A	a7
vascular plants	Fabaceae	E	Oxytropis ocrensis F.Conti & Bartolucci	A	a1	VU
vascular plants	Lentibulariaceae	E	Pinguicula vulgaris L. subsp. vestina F.Conti & Peruzzi	A	a7, a1	EN
vascular plants	Rosaceae		Potentilla nitida L.	A	a7
vascular plants	Ranunculaceae	E	Ranunculus bariscianus Dunkel	A	a1, a7	DD
vascular plants	Ranunculaceae	E	Ranunculus giordanoi F.Conti & Bartolucci	A	a1, a7	VU
vascular plants	Ranunculaceae		Ranunculus lateriflorus DC.	A	a7		LC
vascular plants	Ranunculaceae	E	Ranunculus pedrottii Spinosi ex Dunkel	A	a3	DD
vascular plants	Orobanchaceae		Rhinanthus glacialis Personnat subsp. glacialis	A	a7
vascular plants	Salicaceae		Salix pentandra L.	A	a2, a6	EN	LC
vascular plants	Saxifragaceae	E	Saxifraga italica D.A.Webb	A	a3	NT
vascular plants	Primulaceae		Soldanella minima Hoppe subsp. samnitica Cristof. & Pignatti	A	a3, a4	NT
vascular plants	Poaceae	E	Stipa aquilana Moraldo	A	a3, a7	DD
vascular plants	Blechnaceae		Struthiopteris spicant (L.) Weiss	A	a7
vascular plants	Asteraceae	E	Taraxacum pudilii Štěpánek & Kirschner	A	a1, a7	VU
vascular plants	Orchidaceae		Traunsteinera globosa (L.) Rchb.	A	a5, a7				App. II
vascular plants	Ericaceae		Vaccinium uliginosum L. subsp. microphyllum (Lange) Tolm.	A	a7
vascular plants	Hydrocharitaceae		Vallisneria spiralis L.	A	a7		LC
vascular plants	Ranunculaceae		Aconitum variegatum L. subsp. variegatum	B	b3
vascular plants	Poaceae		Agrostis rupestris All. subsp. rupestris	B	b3
vascular plants	Poaceae		Agrostis schraderiana Bech.	B	b3
vascular plants	Rosaceae		Alchemilla alpina L.	B	b3
vascular plants	Rosaceae	E	Alchemilla marsica Buser	B	b1, b3	DD
vascular plants	Amaryllidaceae	E	Allium calabrum (N.Terracc.) Brullo, Pavone & Salmeri	B	b3	NT	LC
vascular plants	Amaryllidaceae		Allium ochroleucum Waldst. & Kit.	B	b3
vascular plants	Amaryllidaceae		Allium siculum Ucria	B	b6
vascular plants	Primulaceae		Androsace maxima L.	B	b3
vascular plants	Araceae		Arisarum proboscideum (L.) Savi	B	b6	LC	LC					L.R. 19 Settembre 1974, n. 61
vascular plants	Asteraceae		Artemisia eriantha Ten.	B	b3, b5		LC			V	L.R. N° 45 del 11/09/1979 e N° 66 del 20/06/1980
vascular plants	Asparagaceae		Asparagus tenuifolius Lam.	B	b6		LC
vascular plants	Fabaceae		Astragalus austriacus Jacq.	B	b3	LC
vascular plants	Fabaceae		Astragalus onobrychis L.	B	b3
vascular plants	Betulaceae		Betula pendula Roth	B	b3, b4, b5		LC				L.R. N° 45 del 11/09/1979 e N° 66 del 20/06/1980
vascular plants	Brassicaceae	E	Cardamine apennina Lihová & Marhold	B	b3	EN
vascular plants	Cyperaceae		Carex brachystachys Schrank	B	b3
vascular plants	Cyperaceae		Carex ericetorum Pollich	B	b3
vascular plants	Cyperaceae		Carex hostiana DC.	B	b3
vascular plants	Cyperaceae		Carex mucronata All.	B	b3
vascular plants	Cyperaceae		Carex parviflora Host	B	b3
vascular plants	Cyperaceae		Carex pseudocyperus L.	B	b6		LC
vascular plants	Cyperaceae		Carex rostrata Stokes	B	b3	NT	LC
vascular plants	Cyperaceae		Carex rupestris All.	B	b3
vascular plants	Cyperaceae		Carex vulpina L.	B	b3, b4	EN	LC
vascular plants	Asteraceae		Centaurea stenolepis A.Kern. subsp. stenolepis	B	b3	NT
vascular plants	Saxifragaceae		Chrysosplenium alternifolium L.	B	b3
vascular plants	Asteraceae		Cirsium erisithales (Jacq.) Scop.	B	b3
vascular plants	Asteraceae		Cirsium oleraceum (L.) Scop.	B	b3
vascular plants	Colchicaceae		Colchicum bulbocodium Ker Gawl. subsp. versicolor (Ker Gawl.) K.Perss.	B	b3
vascular plants	Brassicaceae		Conringia austriaca (Jacq.) Sweet	B	b6
vascular plants	Papaveraceae	E	Corydalis densiflora C.Presl subsp. apennina F.Conti, Bartolucci & Uzunov	B	b3	LC
vascular plants	Iridaceae		Crocus variegatus Hoppe & Hornsch.	B	b3
vascular plants	Fabaceae		Cytisus nigricans L. subsp. nigricans	B	b3
vascular plants	Poaceae	E	Drymochloa drymeja (Mert. & W.D.J.Koch) Holub subsp. exaltata (C.Presl) Foggi & Signorini	B	b3, b6	LC
vascular plants	Dryopteridaceae		Dryopteris mindshelkensis Pavlov	B	b3
vascular plants	Ephedraceae		Ephedra major Host subsp. major	B	b3		LC
vascular plants	Equisetaceae		Equisetum variegatum Schleich. ex F.Weber & D.Mohr	B	b3, b6
vascular plants	Cyperaceae		Eriophorum latifolium Hoppe	B	b3, b4		LC
vascular plants	Brassicaceae		Erucastrum nasturtiifolium (Poir.) O.E.Schulz subsp. nasturtiifolium	B	b3
vascular plants	Poaceae		Festuca pseudodura Steud.	B	b3
vascular plants	Rhamnaceae		Frangula alnus Mill. subsp. alnus	B	b6		LC
vascular plants	Liliaceae		Gagea luberonensis J.-M.Tison	B	b3	LC	VU
vascular plants	Gentianaceae		Gentianella campestris (L.) Börner subsp. campestris	B	b3
vascular plants	Rosaceae		Geum rivale L.	B	b3		LC
vascular plants	Poaceae		Glyceria maxima (Hartm.) Holmb. subsp. maxima	B	b6		LC
vascular plants	Caryophyllaceae		Gypsophila repens L.	B	b3
vascular plants	Caryophyllaceae	E	Herniaria bornmuelleri Chaudhri	B	b1	LC
vascular plants	Lycopodiaceae		Huperzia selago (L.) Bernh. ex Schrank & Mart. subsp. selago	B	b3	LC				V
vascular plants	Cupressaceae		Juniperus macrocarpa Sm.	B	b3
vascular plants	Cupressaceae		Juniperus sabina L.	B	b3		LC
vascular plants	Dipsacaceae	E	Knautia gussonei Szabó	B	b3	LC
vascular plants	Lamiaceae		Lamium bifidum Cirillo subsp. balcanicum Velen.	B	b3
vascular plants	Lamiaceae		Lamium galeobdolon (L.) L. subsp. galeobdolon	B	b3	LC
vascular plants	Fabaceae	E	Lathyrus apenninus F.Conti	B	b3	NT
vascular plants	Araceae		Lemna trisulca L.	B	b6		LC
vascular plants	Juncaceae		Luzula alpina Hoppe	B	b3
vascular plants	Asparagaceae		Maianthemum bifolium (L.) F.W.Schmidt	B	b3
vascular plants	Brassicaceae		Malcolmia orsiniana (Ten.) Ten. subsp. orsiniana	B	b3
vascular plants	Brassicaceae		Matthiola fruticulosa (L.) Maire subsp. valesiaca (Boiss.) P.W.Ball	B	b3
vascular plants	Caryophyllaceae		Mcneillia graminifolia (Ard.) Dillenb. & Kadereit subsp. clandestina (Port.) Dillenb. & Kadereit	B	b3
vascular plants	Menyanthaceae		Menyanthes trifoliata L.	B	b4		LC
vascular plants	Caryophyllaceae	E	Minuartia glomerata (M.Bieb.) Degen subsp. trichocalycina (Ten. & Guss.) F.Conti	B	b1	LC
vascular plants	Poaceae		Molineriella minuta (L.) Rouy	B	b6	NT
vascular plants	Poaceae		Molinia arundinacea Schrank	B	b6
vascular plants	Boraginaceae		Myosotis speluncicola (Boiss.) Rouy	B	b3	LC
vascular plants	Tamaricaceae		Myricaria germanica (L.) Desv.	B	b4	EN
vascular plants	Boraginaceae		Neatostema apulum (L.) I.M.Johnst.	B	b6
vascular plants	Lamiaceae		Nepeta nepetella L. subsp. nepetella	B	b6
vascular plants	Orchidaceae		Nigritella widderi Teppner & E.Klein	B	b4		EN		App. II		L.R. N° 45 del 11/09/1979 e N° 66 del 20/06/1980
vascular plants	Boraginaceae	E	Onosma echioides (L.) L. subsp. angustifolia (Lehm.) Peruzzi & N.G.Passal.	B	b3	DD
vascular plants	Apiaceae		Orlaya daucorlaya Murb.	B	b3	LC
vascular plants	Asparagaceae		Ornithogalum montanum Ten.	B	b3
vascular plants	Orobanchaceae	E	Orobanche ebuli Huter & Rigo	B	b3	LC
vascular plants	Lythraceae		Peplis portula L.	B	b6		LC
vascular plants	Poaceae		Phleum alpinum L.	B	b6		LC
vascular plants	Poaceae		Phleum phleoides (L.) H.Karst.	B	b6
vascular plants	Lentibulariaceae		Pinguicula vulgaris L. subsp. vulgaris	B	b3		LC
vascular plants	Poaceae		Poa supina Schrad.	B	b6
vascular plants	Polygalaceae		Polygala comosa Schkuhr	B	b3
vascular plants	Polygalaceae		Polygala serpyllifolia Hosé	B	b3
vascular plants	Potamogetonaceae		Potamogeton gramineus L.	B	b6		LC
vascular plants	Potamogetonaceae		Potamogeton perfoliatus L.	B	b4, b6		LC
vascular plants	Rosaceae		Potentilla brauneana Hoppe	B	b3
vascular plants	Athyriaceae		Pseudathyrium alpestre (Hoppe) Newman	B	b3
vascular plants	Ranunculaceae		Pulsatilla montana (Hoppe) Rchb. subsp. montana	B	b3
vascular plants	Ranunculaceae		Ranunculus flammula L.	B	b3		LC
vascular plants	Ranunculaceae		Ranunculus paludosus Poir.	B	b6
vascular plants	Ranunculaceae		Ranunculus platanifolius L.	B	b3
vascular plants	Ranunculaceae		Ranunculus sceleratus L.	B	b6
vascular plants	Ranunculaceae		Ranunculus seguieri Vill. subsp. seguieri	B	b3
vascular plants	Brassicaceae		Rorippa palustris (L.) Besser	B	b3
vascular plants	Salicaceae		Salix breviserrata Flod.	B	b3
vascular plants	Salicaceae		Salix foetida Schleich. ex DC.	B	b3		LC
vascular plants	Salicaceae		Salix herbacea L.	B	b3
vascular plants	Lamiaceae		Salvia verticillata L. subsp. verticillata	B	b3
vascular plants	Caryophyllaceae		Saponaria bellidifolia Sm.	B	b3
vascular plants	Saxifragaceae		Saxifraga glabella Bertol.	B	b3	DD
vascular plants	Saxifragaceae		Saxifraga sedoides L. subsp. sedoides	B	b3
vascular plants	Asteraceae		Scorzonera aristata Ramond ex DC.	B	b3
vascular plants	Asteraceae		Scorzonera purpurea L.	B	b3
vascular plants	Lamiaceae		Scutellaria galericulata L.	B	b3
vascular plants	Crassulaceae		Sedum monregalense Balb.	B	b3
vascular plants	Poaceae		Sesleria uliginosa Opiz	B	b3	NT
vascular plants	Rosaceae		Sibbaldia procumbens L.	B	b3
vascular plants	Brassicaceae		Sinapis pubescens L. subsp. pubescens	B	b6
vascular plants	Typhaceae		Sparganium emersum Rehmann	B	b6		LC
vascular plants	Asteraceae		Staehelina dubia L.	B	b3
vascular plants	Liliaceae		Streptopus amplexifolius (L.) DC.	B	b3
vascular plants	Dipsacaceae		Succisa pratensis Moench	B	b3, b6
vascular plants	Lamiaceae		Thymus zygiformis Heinr.Braun	B	b2	DD
vascular plants	Tofieldiaceae		Tofieldia calyculata (L.) Wahlenb.	B	b3
vascular plants	Juncaginaceae		Triglochin palustris L.	B	b3		LC
vascular plants	Typhaceae		Typha minima Funk ex Hoppe	B	b4	EN	LC	App. I
vascular plants	Valerianaceae		Valerianella puberula (Bertol. ex Guss.) DC.	B	b6
vascular plants	Fabaceae		Vicia pisiformis L.	B	b3		LC
vascular plants	Violaceae		Viola kitaibeliana Schult.	B	b4	EN
vascular plants	Violaceae	E	Viola magellensis Porta & Rigo ex Strobl	B	b1, b5	LC					L.R. N° 45 del 11/09/1979 e N° 66 del 20/06/1980
vascular plants	Lamiaceae		Ziziphora graveolens (M.Bieb.) Melnikov	B	b2	DD
vascular plants	Pinaceae		Abies alba Mill.	C	c4		LC						L.R. 10 gennaio 1987 n.8
vascular plants	Sapindaceae		Acer campestre L.	C	c4		LC						L.R. 10 gennaio 1987 n.8
vascular plants	Sapindaceae		Acer opalus Mill. subsp. obtusatum (Waldst. & Kit. ex Willd.) Gams	C	c4								L.R. 10 gennaio 1987 n.8
vascular plants	Sapindaceae		Acer platanoides L.	C	c4		LC						L.R. 10 gennaio 1987 n.8
vascular plants	Sapindaceae		Acer pseudoplatanus L.	C	c4		LC						L.R. 10 gennaio 1987 n.8
vascular plants	Asteraceae	E	Achillea barrelieri (Ten.) Sch.Bip. subsp. barrelieri	C	c1	LC
vascular plants	Asteraceae	E	Achillea barrelieri (Ten.) Sch.Bip. subsp. elegans (Fiori) Bazzich.	C	c1	LC
vascular plants	Asteraceae	E	Achillea barrelieri (Ten.) Sch.Bip. subsp. mucronulata (Bertol.) Heimerl	C	c1	LC
vascular plants	Asteraceae	E	Achillea tenorei Grande	C	c1	LC
vascular plants	Asteraceae	E	Adenostyles australis (Ten.) Iamonico & Pignatti	C	c1	LC
vascular plants	Poaceae		Agrostis canina L. subsp. canina	C	c4		LC					L.R. 19 Settembre 1974, n. 61
vascular plants	Lamiaceae	E	Ajuga tenorei C.Presl	C	c1	LC
vascular plants	Betulaceae		Alnus glutinosa (L.) Gaertn.	C	c4		LC						L.R. 10 gennaio 1987 n.8
vascular plants	Brassicaceae	E	Alyssum diffusum Ten. subsp. diffusum	C	c1	LC
vascular plants	Orchidaceae		Anacamptis coriophora (L.) R.M.Bateman, Pridgeon & M.W.Chase	C	c3				App. II
vascular plants	Orchidaceae		Anacamptis morio (L.) R.M.Bateman, Pridgeon & M.W.Chase	C	c3				App. II
vascular plants	Orchidaceae		Anacamptis pyramidalis (L.) Rich.	C	c3				App. II
vascular plants	Primulaceae	E	Androsace vitaliana (L.) Lapeyr. subsp. praetutiana (Buser ex Sünd.) Kress	C	c1	LC
vascular plants	Ranunculaceae		Anemone apennina L.	C	c4						L.R. N° 45 del 11/09/1979 e N° 66 del 20/06/1980
vascular plants	Asteraceae	E	Anthemis cretica L. subsp. alpina (L.) R.Fern.	C	c1	LC
vascular plants	Asteraceae	E	Anthemis cretica L. subsp. petraea (Ten.) Greuter	C	c1	LC
vascular plants	Fabaceae	E	Anthyllis apennina F.Conti & Bartolucci	C	c1	LC
vascular plants	Fabaceae	E	Anthyllis vulneraria L. subsp. nana (Ten.) Tammaro	C	c1	LC
vascular plants	Brassicaceae	E	Arabis collina Ten. subsp. rosea (DC.) Minuto	C	c1	LC
vascular plants	Caryophyllaceae	E	Arenaria bertolonii Fiori	C	c1	LC
vascular plants	Plumbaginaceae	E	Armeria gracilis Ten. subsp. gracilis	C	c1	DD
vascular plants	Plumbaginaceae	E	Armeria gracilis Ten. subsp. majellensis (Boiss.) Arrigoni	C	c1	LC
vascular plants	Asphodelaceae		Asphodeline lutea (L.) Rchb.	C	c4							L.R. 19 Settembre 1974, n. 61
vascular plants	Aspleniaceae		Asplenium ceterach L. subsp. bivalens (D.E.Mey.) Greuter & Burdet	C	c4							L.R. 19 Settembre 1974, n. 61
vascular plants	Fabaceae	E	Astragalus sirinicus Ten.	C	c1	LC
vascular plants	Apiaceae	E	Astrantia pauciflora Bertol. subsp. tenorei (Mariotti) Bechi & Garbari	C	c1	DD
vascular plants	Solanaceae		Atropa bella-donna L.	C	c4						L.R. N° 45 del 11/09/1979 e N° 66 del 20/06/1980	L.R. 19 Settembre 1974, n. 61
vascular plants	Brassicaceae	E	Aubrieta columnae Guss. subsp. columnae	C	c1	NT
vascular plants	Lamiaceae	E	Betonica alopecuros L. subsp. divulsa (Ten.) Bartolucci & Peruzzi	C	c1	LC
vascular plants	Brassicaceae	E	Biscutella laevigata L. subsp. australis Raffaelli & Baldoin	C	c1	LC
vascular plants	Poaceae	E	Brachypodium genuense (DC.) Roem. & Schult.	C	c1	LC
vascular plants	Apiaceae	E	Bunium petraeum Ten.	C	c1	LC
vascular plants	Campanulaceae	E	Campanula fragilis Cirillo subsp. cavolinii (Ten.) Damboldt	C	c1	LC
vascular plants	Campanulaceae	E	Campanula micrantha Bertol.	C	c1	LC
vascular plants	Campanulaceae	E	Campanula scheuchzeri Vill. subsp. pseudostenocodon (Lacaita) Bernardo, Gargano & Peruzzi	C	c1	LC
vascular plants	Campanulaceae	E	Campanula tanfanii Podlech	C	c1	LC
vascular plants	Brassicaceae		Cardamine chelidonia L.	C	c4							L.R. 19 Settembre 1974, n. 61
vascular plants	Brassicaceae		Cardamine graeca L.	C	c4							L.R. 19 Settembre 1974, n. 61
vascular plants	Asteraceae	E	Carduus affinis Guss. subsp. affinis	C	c1	LC
vascular plants	Asteraceae	E	Carduus corymbosus Ten.	C	c1	LC
vascular plants	Asteraceae	E	Carduus nutans L. subsp. perspinosus (Fiori) Arènes	C	c1	LC
vascular plants	Asteraceae		Carlina acanthifolia All. subsp. acanthifolia	C	c4						L.R. N° 45 del 11/09/1979 e N° 66 del 20/06/1980
vascular plants	Betulaceae		Carpinus betulus L.	C	c4		LC						L.R. 10 gennaio 1987 n.8
vascular plants	Fagaceae		Castanea sativa Mill.	C	c4		LC						L.R. 10 gennaio 1987 n.8
vascular plants	Cannabaceae		Celtis australis L. subsp. australis	C	c4		LC						L.R. 10 gennaio 1987 n.8
vascular plants	Asteraceae	E	Centaurea ambigua Guss. subsp. ambigua	C	c1	LC
vascular plants	Asteraceae	E	Centaurea ambigua Guss. subsp. laciniata (Guss. ex DC.) Arcang.	C	c1	LC
vascular plants	Asteraceae	E	Centaurea ambigua Guss. subsp. nigra (Fiori) Pignatti	C	c1	LC
vascular plants	Asteraceae	E	Centaurea ceratophylla Ten. subsp. ceratophylla	C	c1	LC
vascular plants	Asteraceae	E	Centaurea nigrescens Willd. subsp. neapolitana (Boiss.) Dostál	C	c1	DD
vascular plants	Orchidaceae		Cephalanthera damasonium (Mill.) Druce	C	c3				App. II
vascular plants	Orchidaceae		Cephalanthera longifolia (L.) Fritsch	C	c3				App. II
vascular plants	Orchidaceae		Cephalanthera rubra (L.) Rich.	C	c3				App. II
vascular plants	Caryophyllaceae	E	Cerastium scaranoi Ten.	C	c1	LC
vascular plants	Caryophyllaceae	E	Cerastium thomasii Ten.	C	c1	LC
vascular plants	Caryophyllaceae	E	Cerastium tomentosum L.	C	c1	LC
vascular plants	Plantaginaceae		Chaenorhinum rubrifolium (Robill. & Castagne ex DC.) Fourr. subsp. rubrifolium	C	c4							L.R. 19 Settembre 1974, n. 61
vascular plants	Apiaceae	E	Chaerophyllum magellense Ten.	C	c1	LC
vascular plants	Asteraceae	E	Cirsium lobelii Ten.	C	c1	DD
vascular plants	Asteraceae	E	Cirsium tenoreanum Petr.	C	c1	LC
vascular plants	Orchidaceae		Coeloglossum viride (L.) Hartm.	C	c3				App. II
vascular plants	Colchicaceae	E	Colchicum neapolitanum (Ten.) Ten. subsp. neapolitanum	C	c1	LC	LC
vascular plants	Orchidaceae		Corallorhiza trifida Châtel.	C	c3				App. II
vascular plants	Apiaceae	E	Coristospermum cuneifolium (Guss.) Bertol.	C	c1	LC
vascular plants	Asteraceae		Crepis lacera Ten. subsp. lacera	C	c4							L.R. 19 Settembre 1974, n. 61
vascular plants	Iridaceae	E	Crocus biflorus Mill.	C	c1	LC
vascular plants	Primulaceae		Cyclamen hederifolium Aiton subsp. hederifolium	C	c3				App. II
vascular plants	Primulaceae		Cyclamen repandum Sm. subsp. repandum	C	c3				App. II
vascular plants	Plantaginaceae	E	Cymbalaria pallida (Ten.) Wettst.	C	c1	LC
vascular plants	Rubiaceae	E	Cynanchica pyrenaica (L.) P.Caputo & Del Guacchio subsp. neglecta (Guss.) P.Caputo & Del Guacchio	C	c1	LC
vascular plants	Boraginaceae	E	Cynoglossum apenninum L.	C	c1, c7	LC						L.R. 19 Settembre 1974, n. 61
vascular plants	Boraginaceae	E	Cynoglossum magellense Ten.	C	c1, c6	LC						L.R. 19 Settembre 1974, n. 61
vascular plants	Fabaceae		Cytisus spinescens Sieber ex Spreng.	C	c4		LC					L.R. 19 Settembre 1974, n. 61
vascular plants	Orchidaceae		Dactylorhiza incarnata (L.) Soó subsp. incarnata	C	c3				App. II
vascular plants	Orchidaceae		Dactylorhiza maculata (L.) Soó subsp. fuchsii (Druce) Hyl.	C	c3				App. II
vascular plants	Orchidaceae		Dactylorhiza maculata (L.) Soó subsp. saccifera (Brongn.) Diklić	C	c3				App. II
vascular plants	Orchidaceae		Dactylorhiza sambucina (L.) Soó	C	c3		LC		App. II
vascular plants	Thymelaeaceae		Daphne mezereum L.	C	c4						L.R. N° 45 del 11/09/1979 e N° 66 del 20/06/1980
vascular plants	Thymelaeaceae		Daphne sericea Vahl	C	c4							L.R. 19 Settembre 1974, n. 61
vascular plants	Caryophyllaceae	E	Dianthus brachycalyx A.Huet & É.Huet ex Bacch., Brullo, Casti & Giusso	C	c1	LC
vascular plants	Caryophyllaceae	E	Dianthus carthusianorum L. subsp. tenorei (Lacaita) Pignatti	C	c1	LC
vascular plants	Caryophyllaceae	E	Dianthus vulturius Guss. & Ten. subsp. vulturius	C	c1	LC
vascular plants	Plantaginaceae	E	Digitalis micrantha Roth ex Schweigg.	C	c1	LC
vascular plants	Orchidaceae		Epipactis atrorubens (Hoffm.) Besser	C	c3				App. II
vascular plants	Orchidaceae		Epipactis exilis P.Delforge	C	c3	LC			App. II
vascular plants	Orchidaceae		Epipactis helleborine (L.) Crantz	C	c3				App. II
vascular plants	Orchidaceae	E	Epipactis lucana Presser, S.Hertel & V.A.Romano	C	c1, c3	DD			App. II
vascular plants	Orchidaceae		Epipactis microphylla (Ehrh.) Sw. subsp. microphylla	C	c3				App. II
vascular plants	Orchidaceae		Epipactis muelleri Godfery	C	c3				App. II
vascular plants	Orchidaceae		Epipactis palustris (L.) Crantz	C	c3	NT	LC		App. II
vascular plants	Orchidaceae		Epipactis purpurata Sm.	C	c3		LC		App. II
vascular plants	Orchidaceae		Epipogium aphyllum Sw.	C	c3				App. II
vascular plants	Geraniaceae	E	Erodium alpinum (Burm.f.) L'Hér.	C	c1	LC
vascular plants	Brassicaceae	E	Erysimum apenninum Peccenini & Polatschek	C	c1	LC
vascular plants	Brassicaceae	E	Erysimum etruscum Peccenini & Polatschek	C	c1	LC
vascular plants	Brassicaceae	E	Erysimum majellense Polatschek	C	c1	LC
vascular plants	Brassicaceae	E	Erysimum pseudorhaeticum Polatschek	C	c1	LC
vascular plants	Euphorbiaceae	E	Euphorbia gasparrinii Boiss. subsp. samnitica (Fiori) Pignatti	C	c1	LC
vascular plants	Fagaceae		Fagus sylvatica L. subsp. sylvatica	C	c4		LC						L.R. 10 gennaio 1987 n.8
vascular plants	Apiaceae		Ferula glauca L.	C	c4							L.R. 19 Settembre 1974, n. 61
vascular plants	Poaceae	E	Festuca alfrediana Foggi & Signorini subsp. ferrariniana Foggi, Parolo & Gr.Rossi	C	c1	LC
vascular plants	Poaceae	E	Festuca centroapenninica (Markgr.-Dann.) Foggi, F.Conti & Pignatti	C	c1	LC
vascular plants	Poaceae	E	Festuca violacea Ser. ex Gaudin subsp. italica Foggi, Gr.Rossi & Signorini	C	c1	LC
vascular plants	Oleaceae		Fraxinus angustifolia Vahl subsp. oxycarpa (M.Bieb. ex Willd.) Franco & Rocha Afonso	C	c4								L.R. 10 gennaio 1987 n.8
vascular plants	Oleaceae		Fraxinus excelsior L. subsp. excelsior	C	c4		NT						L.R. 10 gennaio 1987 n.8
vascular plants	Oleaceae		Fraxinus ornus L. subsp. ornus	C	c4		LC						L.R. 10 gennaio 1987 n.8
vascular plants	Liliaceae		Fritillaria montana Hoppe ex W.D.J.Koch	C	c3	NT	DD	App. I
vascular plants	Amaryllidaceae		Galanthus nivalis L.	C	c3, c4	LC	NT		App. II	V		L.R. 19 Settembre 1974, n. 61
vascular plants	Rubiaceae	E	Galium lucidum All. subsp. venustum (Jord.) Arcang.	C	c1	LC
vascular plants	Rubiaceae	E	Galium magellense Ten.	C	c1	LC
vascular plants	Rubiaceae	E	Galium pallidum C.Presl	C	c1	LC
vascular plants	Gentianaceae		Gentiana dinarica Beck	C	c4						L.R. N° 45 del 11/09/1979 e N° 66 del 20/06/1980
vascular plants	Gentianaceae		Gentiana lutea L. subsp. lutea	C	c3, c4	NT				V	L.R. N° 45 del 11/09/1979 e N° 66 del 20/06/1980
vascular plants	Gentianaceae	E	Gentianella columnae (Ten.) Holub	C	c1	LC
vascular plants	Orchidaceae		Gymnadenia conopsea (L.) R.Br.	C	c3				App. II
vascular plants	Orchidaceae		Gymnadenia densiflora (Wahlenb.) A.Dietr.	C	c3				App. II
vascular plants	Asteraceae		Helichrysum italicum (Roth) G.Don subsp. italicum	C	c4							L.R. 19 Settembre 1974, n. 61
vascular plants	Poaceae	E	Helictochloa praetutiana (Parl. ex Arcang.) Bartolucci, F.Conti, Peruzzi & Banfi subsp. praetutiana	C	c1	LC
vascular plants	Ranunculaceae	E	Helleborus viridis L. subsp. abruzzicus (M.Thomsen, McLewin & B.Mathew) Bartolucci, F.Conti & Peruzzi	C	c1	LC
vascular plants	Brassicaceae		Hesperis matronalis L. subsp. matronalis	C	c4							L.R. 19 Settembre 1974, n. 61
vascular plants	Orchidaceae		Himantoglossum adriaticum H.Baumann	C	c3	LC	LC		App. II	II, IV
vascular plants	Aquifoliaceae		Ilex aquifolium L.	C	c4		LC					L.R. 19 Settembre 1974, n. 61	L.R. 10 gennaio 1987 n.8
vascular plants	Asteraceae	E	Jacobaea alpina (L.) Moench subsp. samnitum (Nyman) Peruzzi	C	c1	LC
vascular plants	Cupressaceae		Juniperus communis L.	C	c4		LC						L.R. 10 gennaio 1987 n.8
vascular plants	Cupressaceae		Juniperus deltoides R.P.Adams	C	c4							L.R. 19 Settembre 1974, n. 61
vascular plants	Dipsacaceae	E	Knautia calycina (C.Presl) Guss.	C	c1	LC
vascular plants	Fabaceae	E	Lathyrus odoratus L.	C	c1	LC	NT
vascular plants	Asteraceae	E	Leontodon intermedius (Fiori) Huter, Porta & Rigo	C	c1	LC
vascular plants	Asteraceae		Leontopodium nivale (Ten.) É.Huet & A.Huet ex Hand.-Mazz.	C	c4	NT					L.R. N° 45 del 11/09/1979 e N° 66 del 20/06/1980
vascular plants	Asteraceae	E	Leucanthemum coronopifolium Vill. subsp. tenuifolium (Guss.) Vogt & Greuter	C	c1	LC
vascular plants	Asteraceae	E	Leucanthemum tridactylites (A.Kern. & Huter ex Porta & Rigo) Huter, Porta & Rigo	C	c1	LC
vascular plants	Liliaceae		Lilium bulbiferum L. subsp. croceum (Chaix) Jan	C	c4						L.R. N° 45 del 11/09/1979 e N° 66 del 20/06/1980	L.R. 19 Settembre 1974, n. 61
vascular plants	Liliaceae		Lilium martagon L.	C	c4						L.R. N° 45 del 11/09/1979 e N° 66 del 20/06/1980
vascular plants	Orchidaceae		Limodorum abortivum (L.) Sw.	C	c3				App. II
vascular plants	Plantaginaceae	E	Linaria purpurea (L.) Mill.	C	c1, c8	LC						L.R. 19 Settembre 1974, n. 61
vascular plants	Dipsacaceae	E	Lomelosia crenata (Cirillo) Greuter & Burdet subsp. pseudisetensis (Lacaita) Greuter & Burdet	C	c1	LC
vascular plants	Juncaceae	E	Luzula sylvatica (Huds.) Gaudin subsp. sicula (Parl.) K.Richt.	C	c1	LC
vascular plants	Rosaceae		Malus sylvestris (L.) Mill.	C	c4		DD						L.R. 10 gennaio 1987 n.8
vascular plants	Caryophyllaceae	E	Mcneillia graminifolia (Ard.) Dillenb. & Kadereit subsp. rosanoi (Ten.) F.Conti, Bartolucci, Iamonico & Del Guacchio	C	c1	LC
vascular plants	Orobanchaceae	E	Melampyrum italicum (Beauverd) Soó	C	c1	LC
vascular plants	Lamiaceae	E	Micromeria graeca (L.) Benth. ex Rchb. subsp. tenuifolia (Ten.) Nyman	C	c1	LC
vascular plants	Boraginaceae	E	Myosotis decumbens Host subsp. florentina Grau	C	c1	DD
vascular plants	Boraginaceae	E	Myosotis graui Selvi	C	c1	LC
vascular plants	Amaryllidaceae		Narcissus poëticus L.	C	c4		LC					L.R. 19 Settembre 1974, n. 61
vascular plants	Orchidaceae		Neotinea maculata (Desf.) Stearn	C	c3				App. II
vascular plants	Orchidaceae		Neotinea tridentata (Scop.) R.M.Bateman, Pridgeon & M.W.Chase	C	c3				App. II
vascular plants	Orchidaceae		Neotinea ustulata (L.) R.M.Bateman, Pridgeon & M.W.Chase	C	c3				App. II
vascular plants	Orchidaceae		Neottia nidus-avis (L.) Rich.	C	c3		LC		App. II
vascular plants	Orchidaceae		Neottia ovata (L.) Bluff & Fingerh.	C	c3				App. II
vascular plants	Brassicaceae	E	Noccaea stylosa (Ten.) Rchb.	C	c1	LC
vascular plants	Fabaceae	E	Ononis cristata Mill. subsp. apennina Tammaro & Catonica	C	c1	LC
vascular plants	Fabaceae	E	Ononis oligophylla Ten.	C	c1	DD
vascular plants	Boraginaceae	E	Onosma echioides (L.) L. subsp. echioides	C	c1	LC
vascular plants	Orchidaceae		Ophrys apifera Huds.	C	c3				App. II
vascular plants	Orchidaceae	E	Ophrys classica Devillers-Tersch. & Devillers	C	c1, c3	LC			App. II
vascular plants	Orchidaceae	E	Ophrys crabronifera Mauri	C	c1, c4	LC			App. II
vascular plants	Orchidaceae		Ophrys gracilis (Büel, O.Danesch & E.Danesch) Paulus	C	c3				App. II
vascular plants	Orchidaceae		Ophrys incubacea Bianca	C	c3				App. II
vascular plants	Orchidaceae		Ophrys insectifera L.	C	c3		LC		App. II
vascular plants	Orchidaceae	E	Ophrys promontorii O.Danesch & E.Danesch	C	c1	LC			App. II
vascular plants	Orchidaceae		Ophrys riojana C.E.Hermos.	C	c3				App. II
vascular plants	Orchidaceae		Ophrys tetraloniae W.P.Teschner	C	c3				App. II
vascular plants	Orchidaceae		Orchis anthropophora (L.) All.	C	c3				App. II
vascular plants	Orchidaceae		Orchis italica Poir.	C	c3	LC			App. II
vascular plants	Orchidaceae		Orchis mascula (L.) L. subsp. mascula	C	c3				App. II
vascular plants	Orchidaceae		Orchis militaris L.	C	c3				App. II
vascular plants	Orchidaceae		Orchis pallens L.	C	c3, c4				App. II			L.R. 19 Settembre 1974, n. 61
vascular plants	Orchidaceae		Orchis pauciflora Ten.	C	c3	LC	LC		App. II
vascular plants	Orchidaceae		Orchis provincialis Balb. ex Lam. & DC.	C	c3	LC		App. I	App. II
vascular plants	Orchidaceae		Orchis purpurea Huds.	C	c3				App. II
vascular plants	Orchidaceae		Orchis simia Lam.	C	c3				App. II
vascular plants	Orchidaceae		Orchis spitzelii Saut. ex W.D.J.Koch	C	c3				App. II
vascular plants	Asparagaceae	E	Ornithogalum etruscum Parl. subsp. etruscum	C	c1	LC
vascular plants	Asparagaceae	E	Ornithogalum exscapum Ten.	C	c1	LC
vascular plants	Asparagaceae	E	Ornithogalum orthophyllum Ten.	C	c1	DD
vascular plants	Betulaceae		Ostrya carpinifolia Scop.	C	c4		LC						L.R. 10 gennaio 1987 n.8
vascular plants	Fabaceae	E	Oxytropis pilosa (L.) DC. subsp. caputoi (Moraldo & la Valva) Brilli-Catt., Di Massimo & Gubellini	C	c1	LC
vascular plants	Paeoniaceae	E	Paeonia officinalis L. subsp. italica N.G.Passal. & Bernardo	C	c1, c4	LC					L.R. N° 45 del 11/09/1979 e N° 66 del 20/06/1980
vascular plants	Celastraceae		Parnassia palustris L. subsp. palustris	C	c4		LC				L.R. N° 45 del 11/09/1979 e N° 66 del 20/06/1980
vascular plants	Orobanchaceae	E	Pedicularis elegans Ten.	C	c1	LC
vascular plants	Orchidaceae		Platanthera bifolia (L.) Rich.	C	c3				App. II
vascular plants	Orchidaceae		Platanthera chlorantha (Custer) Rchb.	C	c3				App. II
vascular plants	Polygalaceae	E	Polygala alpestris Rchb. subsp. angelisii (Ten.) Nyman	C	c1	LC
vascular plants	Polygalaceae	E	Polygala flavescens DC. subsp. flavescens	C	c1	DD
vascular plants	Polygalaceae	E	Polygala nicaeensis Risso ex W.D.J.Koch subsp. peninsularis Arrigoni	C	c1	LC
vascular plants	Salicaceae		Populus alba L.	C	c4		LC						L.R. 10 gennaio 1987 n.8
vascular plants	Salicaceae		Populus tremula L.	C	c4		LC						L.R. 10 gennaio 1987 n.8
vascular plants	Rosaceae	E	Potentilla rigoana Th.Wolf	C	c1	LC
vascular plants	Primulaceae		Primula auricula L.	C	c4						L.R. N° 45 del 11/09/1979 e N° 66 del 20/06/1980
vascular plants	Rosaceae		Prunus avium (L.) L.	C	c4		LC						L.R. 10 gennaio 1987 n.8
vascular plants	Orchidaceae		Pseudorchis albida (L.) Á.Löve & D.Löve	C	c3				App. II
vascular plants	Boraginaceae	E	Pulmonaria vallarsae A.Kern. subsp. apennina (Cristof. & Puppi) L.Cecchi & Selvi	C	c1	LC
vascular plants	Ranunculaceae		Pulsatilla alpina (L.) Delarbre subsp. millefoliata (Bertol.) D.M.Moser	C	c4						L.R. N° 45 del 11/09/1979 e N° 66 del 20/06/1980
vascular plants	Fagaceae		Quercus cerris L.	C	c4		LC						L.R. 10 gennaio 1987 n.8
vascular plants	Fagaceae		Quercus ilex L. subsp. ilex	C	c4		LC						L.R. 10 gennaio 1987 n.8
vascular plants	Fagaceae		Quercus petraea (Matt.) Liebl. subsp. petraea	C	c4		LC						L.R. 10 gennaio 1987 n.8
vascular plants	Fagaceae		Quercus pubescens Willd. subsp. pubescens	C	c4		LC						L.R. 10 gennaio 1987 n.8
vascular plants	Ranunculaceae	E	Ranunculus apenninus (Chiov.) Pignatti	C	c1	LC
vascular plants	Ranunculaceae	E	Ranunculus magellensis Ten.	C	c1, c4	DD					L.R. N° 45 del 11/09/1979 e N° 66 del 20/06/1980
vascular plants	Ranunculaceae	E	Ranunculus marsicus Guss. & Ten.	C	c1	DD
vascular plants	Ranunculaceae	E	Ranunculus pollinensis (N.Terracc.) Chiov.	C	c1	LC
vascular plants	Ranunculaceae	E	Ranunculus thomasii Ten.	C	c1	LC
vascular plants	Ranunculaceae		Ranunculus thora L.	C	c4						L.R. N° 45 del 11/09/1979 e N° 66 del 20/06/1980
vascular plants	Orobanchaceae	E	Rhinanthus wettsteinii (Sterneck) Soó	C	c1	LC
vascular plants	Grossulariaceae		Ribes multiflorum Kit. ex Roem. & Schult. subsp. multiflorum	C	c4							L.R. 19 Settembre 1974, n. 61
vascular plants	Asteraceae		Robertia taraxacoides (Loisel.) DC.	C	c4	LC						L.R. 19 Settembre 1974, n. 61
vascular plants	Asparagaceae		Ruscus aculeatus L.	C	c3, c4	LC				V	L.R. N° 45 del 11/09/1979 e N° 66 del 20/06/1980
vascular plants	Lamiaceae	E	Salvia haematodes L.	C	c1	LC
vascular plants	Saxifragaceae	E	Saxifraga exarata Vill. subsp. ampullacea (Ten.) D.A.Webb	C	c1	LC
vascular plants	Saxifragaceae	E	Saxifraga porophylla Bertol. subsp. porophylla	C	c1	LC					L.R. N°9 del 23/02/1999
vascular plants	Saxifragaceae	E	Saxifraga speciosa Dörfl. & Hayek	C	c1	LC
vascular plants	Dipsacaceae	E	Scabiosa uniseta Savi	C	c1	LC
vascular plants	Cyperaceae		Schoenus nigricans L.	C	c4		LC					L.R. 19 Settembre 1974, n. 61
vascular plants	Asteraceae	E	Scorzoneroides montana (Lam.) Holub subsp. breviscapa (DC.) Greuter	C	c1	LC
vascular plants	Crassulaceae		Sedum caespitosum (Cav.) DC.	C	c4							L.R. 19 Settembre 1974, n. 61
vascular plants	Crassulaceae	E	Sedum magellense Ten. subsp. magellense	C	c1	LC
vascular plants	Crassulaceae	E	Sempervivum ×luisae L.Gallo	C	c1
vascular plants	Crassulaceae	E	Sempervivum riccii Iberite & Anzal.	C	c1	LC
vascular plants	Asteraceae	E	Senecio ovatus (G.Gaertn., B.Mey. & Scherb.) Willd. subsp. stabianus (Lacaita) Greuter	C	c1	LC
vascular plants	Asteraceae	E	Senecio scopolii Hoppe & Hornsch. subsp. floccosus (Bertol.) Greuter	C	c1	LC
vascular plants	Orchidaceae		Serapias cordigera L. subsp. cordigera	C	c3				App. II
vascular plants	Orchidaceae		Serapias lingua L.	C	c3	LC			App. II
vascular plants	Orchidaceae		Serapias parviflora Parl.	C	c3				App. II
vascular plants	Orchidaceae		Serapias vomeracea (Burm.f.) Briq.	C	c3				App. II
vascular plants	Poaceae	E	Sesleria nitida Ten. subsp. nitida	C	c1	LC	LC
vascular plants	Caryophyllaceae		Silene catholica (L.) W.T.Aiton	C	c4							L.R. 19 Settembre 1974, n. 61
vascular plants	Caryophyllaceae	E	Silene cattariniana Ferrarini & Cecchi	C	c1	LC
vascular plants	Caryophyllaceae	E	Silene notarisii Ces.	C	c1	DD
vascular plants	Caryophyllaceae	E	Silene roemeri Friv. subsp. staminea (Bertol.) Nyman	C	c1	DD
vascular plants	Apiaceae	E	Siler montanum Crantz subsp. stabianum (Lacaita) F.Conti & Bartolucci	C	c1
vascular plants	Primulaceae		Soldanella alpina L. subsp. alpina	C	c4						L.R. N° 45 del 11/09/1979 e N° 66 del 20/06/1980
vascular plants	Rosaceae		Sorbus domestica L.	C	c4		LC						L.R. 10 gennaio 1987 n.8
vascular plants	Rosaceae		Sorbus torminalis (L.) Crantz	C	c4		LC						L.R. 10 gennaio 1987 n.8
vascular plants	Orchidaceae		Spiranthes spiralis (L.) Chevall.	C	c3				App. II
vascular plants	Lamiaceae	E	Stachys italica Mill.	C	c1	LC
vascular plants	Amaryllidaceae		Sternbergia colchiciflora Waldst. & Kit.	C	c3				App. II
vascular plants	Poaceae	E	Stipa dasyvaginata Martinovský subsp. apenninicola Martinovský & Moraldo	C	c1	LC
vascular plants	Asteraceae	E	Taraxacum apenninum (Ten.) DC.	C	c1	LC
vascular plants	Asteraceae	E	Taraxacum glaciale É.Huet & A.Huet ex Hand.-Mazz.	C	c1	LC
vascular plants	Taxaceae		Taxus baccata L.	C	c4		LC				L.R. N° 45 del 11/09/1979 e N° 66 del 20/06/1980	L.R. 19 Settembre 1974, n. 61	L.R. 10 gennaio 1987 n.8
vascular plants	Malvaceae		Tilia cordata Mill.	C	c4		LC						L.R. 10 gennaio 1987 n.8
vascular plants	Malvaceae		Tilia platyphyllos Scop. subsp. platyphyllos	C	c4								L.R. 10 gennaio 1987 n.8
vascular plants	Fabaceae	E	Trifolium pratense L. subsp. semipurpureum (Strobl) Pignatti	C	c1	LC
vascular plants	Poaceae	E	Trisetum bertolonii Jonsell	C	c1	LC
vascular plants	Ranunculaceae		Trollius europaeus L.	C	c4						L.R. N° 45 del 11/09/1979 e N° 66 del 20/06/1980
vascular plants	Ulmaceae		Ulmus glabra Huds.	C	c4		DD						L.R. 10 gennaio 1987 n.8
vascular plants	Ulmaceae		Ulmus minor Mill. subsp. minor	C	c4								L.R. 10 gennaio 1987 n.8
vascular plants	Scrophulariaceae	E	Verbascum niveum Ten. subsp. garganicum (Ten.) Murb.	C	c1, c4	DD					L.R. N° 45 del 11/09/1979 e N° 66 del 20/06/1980	L.R. 19 Settembre 1974, n. 61
vascular plants	Scrophulariaceae		Verbascum niveum Ten. subsp. niveum	C	c4						L.R. N° 45 del 11/09/1979 e N° 66 del 20/06/1980	L.R. 19 Settembre 1974, n. 61
vascular plants	Violaceae	E	Viola eugeniae Parl. subsp. eugeniae	C	c1	LC
vascular plants	Violaceae	E	Viola eugeniae Parl. subsp. levieri (Parl.) Arcang.	C	c1	LC
vascular plants	Rosaceae		Alchemilla alpigena Buser ex Hegi	D	d2
vascular plants	Poaceae		Alopecurus arundinaceus Poir. subsp. arundinaceus	D	d2	DD	LC
vascular plants	Brassicaceae	E	Alyssum cuneifolium Ten.	D	d1	NT
vascular plants	Ranunculaceae		Anemonoides trifolia (L.) Holub subsp. trifolia	D	d2
vascular plants	Aspleniaceae		Asplenium ×aprutianum Lovis, Melzer & Reichst.	D	d1
vascular plants	Asteraceae	E	Carduus ×majellensis Huter, Porta & Rigo	D	d1
vascular plants	Asteraceae	E	Centaurea nigrescens Willd. subsp. pinnatifida (Fiori) Dostál	D	d1, d2	DD
vascular plants	Cistaceae		Cistus albidus L.	D	d2
vascular plants	Rosaceae		Dasiphora fruticosa (L.) Rydb.	D	d2
vascular plants	Caryophyllaceae	E	Dianthus guliae Janka	D	d1	EN
vascular plants	Plantaginaceae	E	Digitalis ×di-tellae Trotter	D	d1
vascular plants	Dipsacaceae	E	Dipsacus ferox Loisel.	D	d2	DD
vascular plants	Onagraceae		Epilobium obscurum Schreb.	D	d2
vascular plants	Gentianaceae		Gentiana verna L. subsp. tergestina (Beck) Hayek	D	d1
vascular plants	Gentianaceae		Gentianella anisodonta (Borbás) Á.Löve & D.Löve	D	d1
vascular plants	Poaceae		Helictotrichon convolutum (C.Presl) Henrard	D	d2	NT
vascular plants	Ranunculaceae	E	Helleborus viridis L. subsp. bocconei (Ten.) Peruzzi	D	d2	LC
vascular plants	Asteraceae	E	Hieracium acanthodontoides Arv.-Touv. & Belli	D	d1	DD
vascular plants	Asteraceae	E	Hieracium bifidum Kit. ex Hornem. subsp. nummulariifolium Gottschl.	D	d1
vascular plants	Asteraceae	E	Hieracium bifidum Kit. ex Hornem. subsp. subhastatum Gottschl.	D	d1
vascular plants	Asteraceae	E	Hieracium bifidum Kit. ex Hornem. subsp. subimbricatum Gottschl.	D	d1
vascular plants	Asteraceae		Hieracium chlorelloides Zahn	D	d1
vascular plants	Asteraceae	E	Hieracium chlorifolium Arv.-Touv. subsp. rendinaricum Gottschl.	D	d1
vascular plants	Asteraceae	E	Hieracium contii Gottschl.	D	d1	DD
vascular plants	Asteraceae	E	Hieracium dentatum Hoppe subsp. trefferianiforme Gottschl.	D	d1
vascular plants	Asteraceae	E	Hieracium dentatum Hoppe subsp. xanthostylophorum Furrer & Zahn	D	d1
vascular plants	Asteraceae	E	Hieracium exilicaule Gottschl.	D	d1	DD
vascular plants	Asteraceae	E	Hieracium galeroides Gottschl. subsp. aculeatisquamum Gottschl.	D	d1
vascular plants	Asteraceae	E	Hieracium galeroides Gottschl. subsp. galeroides	D	d1
vascular plants	Asteraceae	E	Hieracium glaucinum Jord. subsp. pseudobasalticum Gottschl.	D	d1
vascular plants	Asteraceae	E	Hieracium glaucinum Jord. subsp. tintiae Gottschl.	D	d1
vascular plants	Asteraceae	E	Hieracium grovesianum Arv.-Touv. ex Belli subsp. luteobarbatum Gottschl.	D	d1
vascular plants	Asteraceae	E	Hieracium grovesianum Arv.-Touv. ex Belli subsp. nigrotectorium Gottschl.	D	d1
vascular plants	Asteraceae	E	Hieracium grovesianum Arv.-Touv. ex Belli subsp. rigoanum (Zahn) Zahn	D	d1
vascular plants	Asteraceae	E	Hieracium grovesianum Arv.-Touv. ex Belli subsp. stenofolium Gottschl.	D	d1
vascular plants	Asteraceae	E	Hieracium hypochoeroides S.Gibson subsp. bifidopsis (Zahn) Greuter	D	d1
vascular plants	Asteraceae	E	Hieracium hypochoeroides S.Gibson subsp. grandisaxense Gottschl.	D	d1
vascular plants	Asteraceae	E	Hieracium hypochoeroides S.Gibson subsp. pallidopsis Gottschl.	D	d1
vascular plants	Asteraceae	E	Hieracium hypochoeroides S.Gibson subsp. potamogetifolium Gottschl.	D	d1
vascular plants	Asteraceae	E	Hieracium latilepidotum Gottschl.	D	d1	DD
vascular plants	Asteraceae	E	Hieracium macrogrovesianum Gottschl. subsp. macrogrovesianum	D	d1
vascular plants	Asteraceae	E	Hieracium montis-florum Gottschl. subsp. montis-florum	D	d1
vascular plants	Asteraceae	E	Hieracium murorum L. subsp. anisobasis Gottschl.	D	d1
vascular plants	Asteraceae	E	Hieracium murorum L. subsp. heteroserratum Gottschl.	D	d1
vascular plants	Asteraceae	E	Hieracium nematopodum (Zahn) P.D.Sell & C.West	D	d1	DD
vascular plants	Asteraceae		Hieracium neomalyi Zahn	D	d1
vascular plants	Asteraceae	E	Hieracium nubitangens Gottschl.	D	d1	DD
vascular plants	Asteraceae	E	Hieracium pallescens Waldst. & Kit. subsp. ciliatifolium (Zahn) Gottschl.	D	d1
vascular plants	Asteraceae	E	Hieracium permaculatum Gottschl. subsp. permaculatum	D	d1
vascular plants	Asteraceae	E	Hieracium picenorum Gottschl. subsp. picenorum	D	d1
vascular plants	Asteraceae	E	Hieracium pietrae Zahn	D	d1	DD
vascular plants	Asteraceae	E	Hieracium pratorum-tivi Gottschl.	D	d1	DD
vascular plants	Asteraceae	E	Hieracium prenanthoides Vill. subsp. stupposifolium Gottschl.	D	d1
vascular plants	Asteraceae	E	Hieracium profetanum Belli	D	d1	DD
vascular plants	Asteraceae	E	Hieracium pseudogrovesianum Gottschl. subsp. amictum Gottschl.	D	d1
vascular plants	Asteraceae	E	Hieracium pseudogrovesianum Gottschl. subsp. circinans Gottschl.	D	d1
vascular plants	Asteraceae	E	Hieracium pseudogrovesianum Gottschl. subsp. leonense Gottschl.	D	d1
vascular plants	Asteraceae	E	Hieracium pseudogrovesianum Gottschl. subsp. opertum Gottschl.	D	d1
vascular plants	Asteraceae	E	Hieracium pseudogrovesianum Gottschl. subsp. pseudogrovesianum	D	d1
vascular plants	Asteraceae	E	Hieracium pseudopallidum Gottschl.	D	d1	DD
vascular plants	Asteraceae	E	Hieracium racemosum Waldst. & Kit. ex Willd. subsp. caramanicum (Zahn) Zahn	D	d1
vascular plants	Asteraceae	E	Hieracium racemosum Waldst. & Kit. ex Willd. subsp. pulmonariifolium Gottschl.	D	d1
vascular plants	Asteraceae	E	Hieracium sabaudum L. subsp. sublactucaceum Zahn	D	d1
vascular plants	Asteraceae	E	Hieracium sabaudum L. subsp. vagum (Jord.) Zahn	D	d1
vascular plants	Asteraceae	E	Hieracium schmidtii Tausch subsp. crinitisquamum Gottschl.	D	d1
vascular plants	Asteraceae	E	Hieracium thesauranum Gottschl.	D	d1	DD
vascular plants	Asteraceae	E	Hieracium venticaesum Gottschl.	D	d1	DD
vascular plants	Asteraceae	E	Hieracium villosum Jacq. subsp. doratophyllum Nägeli & Peter	D	d1
vascular plants	Poaceae	E	Koeleria splendens C.Presl	D	d1	LC
vascular plants	Asteraceae		Leucanthemopsis alpina (L.) Heywood subsp. alpina	D	d2
vascular plants	Lamiaceae	E	Micromeria graeca (L.) Benth. ex Rchb. subsp. consentina (Ten.) Guinea	D	d2	LC
vascular plants	Boraginaceae	E	Myosotis sylvatica Hoffm. subsp. elongata (Strobl) Grau	D	d2	LC
vascular plants	Orchidaceae	E	Ophrys ×angelensis H.Baumann & Künkele	D	d1				App. II
vascular plants	Orchidaceae	E	Ophrys ×couloniana P.Delforge & C.Delforge	D	d1				App. II
vascular plants	Orchidaceae	E	Ophrys appennina Romolini & Soca	D	d1	LC			App. II
vascular plants	Orchidaceae	E	Ophrys ausonia Devillers, Devillers-Tersch. & P.Delforge	D	d1	LC			App. II
vascular plants	Orchidaceae	E	Ophrys classica Devillers-Tersch. & Devillers × Ophrys bertolonii Moretti	D	d1				App. II
vascular plants	Orchidaceae	E	Ophrys minipassionis Romolini & Soca	D	d1	LC			App. II
vascular plants	Orchidaceae	E	Ophrys pinguis Romolini & Soca	D	d1	LC			App. II
vascular plants	Orchidaceae	E	Ophrys promontorii O.Danesch & E.Danesch × Ophrys classica Devillers-Tersch. & Devillers	D	d1				App. II
vascular plants	Orchidaceae	E	Ophrys promontorii O.Danesch & E.Danesch × Ophrys tarquinia P.Delforge	D	d1				App. II
vascular plants	Orchidaceae	E	Ophrys tarquinia P.Delforge	D	d1	LC			App. II
vascular plants	Orchidaceae	E	Ophrys tenthredinifera Willd. subsp. neglecta (Parl.) E.G.Camus	D	d1	LC			App. II
vascular plants	Thelypteridaceae		Oreopteris limbosperma (All.) Holub	D	d2
vascular plants	Osmundaceae		Osmunda regalis L.	D	d2	NT	LC					L.R. 19 Settembre 1974, n. 61
vascular plants	Orobanchaceae		Pedicularis friderici-augusti Tomm.	D	d2
vascular plants	Orobanchaceae		Pedicularis petiolaris Ten.	D	d2
vascular plants	Asteraceae	E	Pilosella cepitina (Gottschl.) Gottschl.	D	d1	DD
vascular plants	Asteraceae	E	Pilosella corvigena (Gottschl.) Gottschl.	D	d1	DD
vascular plants	Asteraceae	E	Pilosella macranthiformis (Zahn) S.Bräut. & Greuter	D	d1	DD
vascular plants	Plantaginaceae		Plantago altissima L.	D	d2
vascular plants	Polygalaceae		Polygaloides chamaebuxus (L.) O.Schwarz	D	d2
vascular plants	Pteridaceae		Pteris cretica L.	D	d2
vascular plants	Grossulariaceae		Ribes petraeum Wulfen	D	d2
vascular plants	Grossulariaceae		Ribes rubrum L.	D	d2
vascular plants	Rosaceae		Rosa serafinii Viv.	D	d2
vascular plants	Viburnaceae		Sambucus racemosa L. subsp. racemosa	D	d2
vascular plants	Rosaceae		Sanguisorba officinalis L.	D	d2		LC
vascular plants	Asteraceae		Scorzoneroides helvetica (Mérat) Holub	D	d2
vascular plants	Poaceae	E	Sesleria italica (Pamp.) Ujhelyi	D	d1	LC
vascular plants	Asteraceae		Taraxacum sect. Alpina G.E.Haglund	D	d1
vascular plants	Asteraceae		Taraxacum sect. Palustria (H.Lindb.) Dahlst.	D	d1
vascular plants	Lamiaceae		Thymus vulgaris L. subsp. vulgaris	D	d3		LC					L.R. 19 Settembre 1974, n. 61
vascular plants	Lentibulariaceae		Utricularia minor L.	D	d2	EN	LC
vascular plants	Plantaginaceae		Veronica barrelieri H.Schott ex Roem. & Schult. subsp. barrelieri	D	d2
vascular plants	Plantaginaceae		Veronica spicata L. subsp. spicata	D	d2
vascular plants	Lamiaceae		Ajuga pyramidalis L.	E	e3
vascular plants	Araceae		Arum cylindraceum Gasp. ex Guss.	E	e3	LC
vascular plants	Apiaceae		Bupleurum petraeum L.	E	e3
vascular plants	Campanulaceae		Campanula cervicaria L.	E	e3
vascular plants	Cyperaceae		Carex elongata L.	E	e2
vascular plants	Cyperaceae		Carex lasiocarpa Ehrh.	E	e1		LC
vascular plants	Asteraceae		Cirsium alsophilum (Pollini) Soldano	E	e3
vascular plants	Asteraceae		Cirsium pannonicum (L.f.) Link	E	e3
vascular plants	Rosaceae		Comarum palustre L.	E	e1		LC
vascular plants	Asteraceae		Crepis paludosa (L.) Moench	E	e2
vascular plants	Cyperaceae		Cyperus badius Desf.	E	e1
vascular plants	Thymelaeaceae		Daphne gnidium L.	E	e3
vascular plants	Apiaceae	E	Daucus broteroi Ten.	E	e1	LC
vascular plants	Lycopodiaceae		Diphasiastrum complanatum (L.) Holub	E	e1	DD				V
vascular plants	Cyperaceae		Eriophorum angustifolium Honck. subsp. angustifolium	E	e2		LC
vascular plants	Poaceae		Festuca maritima L.	E	e3
vascular plants	Papaveraceae		Glaucium corniculatum (L.) Rudolph subsp. corniculatum	E	e3
vascular plants	Cyperaceae		Isolepis setacea (L.) R.Br.	E	e3		LC
vascular plants	Juncaceae		Juncus conglomeratus L.	E	e3		LC
vascular plants	Juncaceae		Juncus gerardi Loisel. subsp. gerardi	E	e3
vascular plants	Fabaceae		Lathyrus tuberosus L.	E	e3
vascular plants	Plantaginaceae		Linaria arvensis (L.) Desf.	E	e3
vascular plants	Lycopodiaceae		Lycopodium clavatum L.	E	e3	LC				V
vascular plants	Ericaceae		Moneses uniflora (L.) A.Gray	E	e3
vascular plants	Apiaceae		Oenanthe globulosa L.	E	e3		LC
vascular plants	Orchidaceae		Ophrys speculum Link	E	e3	LC			App. II
vascular plants	Polygonaceae		Persicaria hydropiper (L.) Delarbre	E	e3		LC
vascular plants	Fagaceae		Quercus robur L. subsp. robur	E	e3		LC						L.R. 10 gennaio 1987 n.8
vascular plants	Ranunculaceae		Ranunculus chius DC.	E	e3
vascular plants	Salicaceae		Salix rosmarinifolia L.	E	e1
vascular plants	Salviniaceae		Salvinia natans (L.) All.	E	e3	VU	LC	App. I
vascular plants	Lamiaceae		Teucrium marum L.	E	e3
vascular plants	Santalaceae		Thesium ebracteatum Hayne	E	e1	CR(PE)		App. I		II, IV
vascular plants	Apiaceae		Thysselinum palustre (L.) Hoffm.	E	e3
vascular plants	Asteraceae	E	Tragopogon crocifolius L. subsp. nebrodensis (Guss.) Raimondo	E	e3	DD
vascular plants	Fabaceae		Trifolium spumosum L.	E	e3
vascular plants	Valerianaceae		Valeriana dioica L.	E	e2		LC
vascular plants	Violaceae		Viola biflora L.	E	e3
